# Supplementary material for: Coaxial Electrospun PLLA Fibers Modified with Water-Soluble Materials for Oligodendrocyte Myelination
Source: Polymers (Basel). 2021 Oct 19;13(20):3595. doi: 10.3390/polym13203595 (PMC8537353; doi:10.3390/polym13203595)
Supplement: Supplementary file 1 [file polymers-13-03595-s001.zip]

Archive with 1 entries (1 files):
- polymers-1386016-supplementary.pdf
